# Supplementary material for: Determinants of vaccination uptake, and influenza vaccine effectiveness in preventing deaths and hospital admissions in the elderly population; Treviso, Italy, 2014/2015-2016/2017 seasons
Source: Hum Vaccin Immunother. 2019 Oct 7;16(2):301–12. doi: 10.1080/21645515.2019.1661754 (PMC7062427; doi:10.1080/21645515.2019.1661754)
Supplement: Supplemental Material [file khvi-16-02-1661754-s001.zip]

Archive with 2 entries (2 files):
- Supplementary Material.docx
- Supplementary Tables S1-S5.docx
